# Supplementary material for: Effect of lncRNA MALAT1 on the Granulosa Cell Proliferation and Pregnancy Outcome in Patients With PCOS
Source: Front Endocrinol (Lausanne). 2022 Apr 27;13:825431. doi: 10.3389/fendo.2022.825431 (PMC9094420; doi:10.3389/fendo.2022.825431)
Supplement: Supplementary file 3 [file DataSheet_3.xls]

## Sheet: Sheet1
Sample	Detector	Ct	Sample	Detector	Ct
0	ACTIN	10.22	0	MALAT1	16.54
	ACTIN	10.4		MALAT1	16.93
	ACTIN			MALAT1	17.05
	ACTIN	10.13		MALAT1	16.83
	ACTIN	10.01		MALAT1	17.22
	ACTIN	10.77		MALAT1	17.18
5	ACTIN	12.06	5	MALAT1	19.59
	ACTIN	11.8		MALAT1	19.94
	ACTIN	11.82		MALAT1	19.48
	ACTIN	11.84		MALAT1	19.57
	ACTIN	10.54		MALAT1	18.27
	ACTIN	10.87		MALAT1	18.13
50	ACTIN	10.07	50	MALAT1	18.58
	ACTIN	10.59		MALAT1	18.8
	ACTIN	10.05		MALAT1	18.94
	ACTIN	10.58		MALAT1	19.16
	ACTIN	10.04		MALAT1	17.05
	ACTIN	10.14		MALAT1	16.94
500	ACTIN	10.19	500	MALAT1	18.83
	ACTIN	10.33		MALAT1	18.58
	ACTIN	10.1		MALAT1	18.48
	ACTIN	10.37		MALAT1	18.19
	ACTIN	10.55		MALAT1	19.61
	ACTIN	11.47		MALAT1	18.91
KGN cells were treated with a rang of DHEA does (5, 50, 500 nM) for 24 hours. The expression level of MALAT1 was determined by RT-qPCR
